# Supplementary material for: Approaches in Characterizing Genetic Structure and Mapping in a Rice Multiparental Population
Source: G3 (Bethesda). 2017 Jun 5;7(6):1721–30. doi: 10.1534/g3.117.042101 (PMC5473752; doi:10.1534/g3.117.042101)
Supplement: Supplementary file 11 [file 1721FileS3.xlsx]

## Sheet: perChr
Chromosome	cM-start	cM-end	basepair-start	basepair-end	PerChrRatio (kb/cM)
1	0	181.8	171992	43171373	236520
2	0	156.3	288016	35450288	224967
3	1.9	164.4	761196	35948600	216538
4	3.1	129.6	168674	35372007	278287
5	3	122	62508	29094216	243964
6	1.7	124.4	381732	30573634	246063
7	2.2	118.3	494687	29378831	248787
8	0.5	120.4	119297	28267670	234765
9	0.8	93.5	1119992	22419897	229772
10	0	83.8	33698	22594554	269223
11	9.2	117.9	2327404	28327010	239187
12	10	109.2	1506842	27420781	261229
Genome-wide					244108

## Sheet: perMarker
Irmi2003-mapset chromosome	cM	SSR-basepair-start	SSR-basepair-end	cM distance from previous marker	bp distance from previous marker	kbp-cM_ratio	perChr_bp-cM_ratio
1	0	171992	172163			236520
1	0.3	207792	302053	0.3	35629	118763
1	4.2	548511	548910	3.9	246458	63194.4
1	5.6	746091	746249	1.4	197181	140844
1	8.4	1253595	1253818	2.8	507346	181195
1	8.7	1565688	1566079	0.3	311870	1.03957e+06
1	9.5	1622417	1775947	0.8	56338	70422.5
1	10.9	1793866	2176964	1.4	17919	12799.3
1	11.7	2376820	2376966	0.8	199856	249820
1	12.5	2800058	2800180	0.8	423092	528865
1	16.1	3323377	3483533	3.6	523197	145332
1	16.4	3573062	3573440	0.3	89529	298430
1	19.9	4051624	4052014	3.5	478184	136624
1	20.2	4207224	4207381	0.3	155210	517367
1	22.6	4239057	4317347	2.4	31676	13198.3
1	25.4	4802644	4908295	2.8	485297	173320
1	26.8	5054854	5150224	1.4	146559	104685
1	28.4	5558598	5566646	1.6	408374	255234
1	28.9	5702357	5788331	0.5	135711	271422
1	29.7	6093886	6094269	0.8	305555	381944
1	30.5	6153045	6230649	0.8	58776	73470
1	30.8	6273303	6273683	0.3	42654	142180
1	36.9	7157552	7178603	6.1	883869	144897
1	37.4	7242876	7308690	0.5	64273	128546
1	38.8	7347883	7570509	1.4	39193	27995
1	42.4	7869532	7903739	3.6	299023	83061.9
1	43.2	8328919	8361122	0.8	425180	531475
1	43.5	8410108	8482986	0.3	48986	163287
1	45.4	8577052	8772714	1.9	94066	49508.4
1	46.3	8915741	8916102	0.9	143027	158919
1	49	9106661	9191275	2.7	190559	70577.4
1	49.3	9317446	9317587	0.3	126171	420570
1	49.6	9390211	9463852	0.3	72624	242080
1	50.8	9594204	9733136	1.2	130352	108627
1	52.1	9788987	9827430	1.3	55851	42962.3
1	52.4	9865569	9865736	0.3	38139	127130
1	52.7	9938600	9938949	0.3	72864	242880
1	54.3	10306948	10307099	1.6	367999	229999
1	58.1	10837499	10837697	3.8	530400	139579
1	60.6	11238114	11238573	2.5	400417	160167
1	62.5	11566929	11567028	1.9	328356	172819
1	64.9	12264022	12264199	2.4	696994	290414
1	65.4	12284621	12284920	0.5	20422	40844
1	73.1	15101630	15141475	7.7	2816710	365806
1	73.4	15880782	17306909	0.3	739307	2.46436e+06
1	73.55	17577246	17577565	0.15	270337	1.80225e+06
1	87.1	21422983	21423337	13.55	3845418	283795
1	95.7	23109852	23206402	8.6	1686515	196106
1	98.5	23968476	23968669	2.8	762074	272169
1	100.4	24138021	24138372	1.9	169352	89132.6
1	101.8	24732596	24732837	1.4	594224	424446
1	102.3	24804667	24862468	0.5	71830	143660
1	103.4	25067325	25111966	1.1	204857	186234
1	107.6	26035776	26035960	4.2	923810	219955
1	110.2	26136766	26136872	2.6	100806	38771.5
1	112.7	26900402	26900541	2.5	763530	305412
1	114.1	27066947	27191745	1.4	166406	118861
1	116.5	27538222	27760518	2.4	346477	144365
1	120.5	28333675	28333841	4	573157	143289
1	121.6	28606449	28608659	1.1	272608	247825
1	122.1	28684424	28957694	0.5	75765	151530
1	122.6	29277836	29288154	0.5	320142	640284
1	123.2	29362202	29570877	0.6	74048	123413
1	123.5	29799916	29988943	0.3	229039	763463
1	124.8	30087044	30172104	1.3	98101	75462.3
1	127.3	30973419	30973600	2.5	801315	320526
1	129	31357541	31404331	1.7	383941	225848
1	129.3	31495490	31503822	0.3	91159	303863
1	130.1	31701065	31713263	0.8	197243	246554
1	132	31908293	32101713	1.9	195030	102647
1	132.8	32331634	32331773	0.8	229921	287401
1	134.7	32542388	32542546	1.9	210615	110850
1	135.8	33043866	33047956	1.1	501320	455745
1	136.1	33282990	33283405	0.3	235034	783447
1	136.75	33470233	33470457	0.65	186828	287428
1	136.9	34027220	34027508	0.15	556763	3.71175e+06
1	138	34502496	34502674	1.1	474988	431807
1	139.1	34508343	34542361	1.1	5669	5153.64
1	139.4	34629592	34629890	0.3	87231	290770
1	139.9	34895189	34895477	0.5	265299	530598
1	140.5	34989922	34990087	0.6	94445	157408
1	142.4	35726613	35761108	1.9	736526	387645
1	142.9	35831683	35831907	0.5	70575	141150
1	143.2	36000633	36000808	0.3	168726	562420
1	143.7	36079539	36616616	0.5	78731	157462
1	144.5	37006461	37006853	0.8	389845	487306
1	146.4	37516973	37883808	1.9	510120	268484
1	147.2	38002888	38028599	0.8	119080	148850
1	147.5	38048103	38196891	0.3	19504	65013.3
1	149.1	38214952	38215250	1.6	18061	11288.1
1	150.7	38432334	38432732	1.6	217084	135678
1	154.6	38888192	39013873	3.9	455460	116785
1	155.2	39073929	39168486	0.6	60056	100093
1	157.1	39197051	39216020	1.9	28565	15034.2
1	157.6	39713288	39817515	0.5	497268	994536
1	159	40136258	40136455	1.4	318743	227674
1	159.6	40200992	40247119	0.6	64537	107562
1	161.5	40663920	40749692	1.9	416801	219369
1	163.8	41011991	41088319	2.3	262299	114043
1	164.1	41160176	41190884	0.3	71857	239523
1	176.3	42369364	42404304	12.2	1178480	96596.7
1	181.8	42916549	43171373	5.5	512245	93135.5
2	2.5	651848	652076			226258
2	4.7	805772	806123	2.2	153696	69861.8
2	7.9	1611312	1660975	3.2	805189	251622
2	8.6	1878043	1878508	0.7	217068	310097
2	10.8	2105542	2105840	2.2	227034	103197
2	13.8	2864895	2882252	3	759055	253018
2	15	3422754	3487455	1.2	540502	450418
2	17.6	3772413	3838093	2.6	284958	109599
2	21.2	4407860	4414207	3.6	569767	158269
2	25.5	5100903	5205255	4.3	686696	159697
2	26.6	5314190	5314821	1.1	108935	99031.8
2	26.9	5379417	5453295	0.3	64596	215320
2	28	5477519	5477685	1.1	24224	22021.8
2	30.2	5797917	5798073	2.2	320232	145560
2	31.2	6005716	6144109	1	207643	207643
2	32.8	6732591	6748064	1.6	588482	367801
2	33.6	7005185	7259563	0.8	257121	321401
2	36.3	7420118	7542095	2.7	160555	59464.8
2	36.8	7705805	7706173	0.5	163710	327420
2	42.1	8955934	9008264	5.3	1249761	235804
2	42.4	9032647	9032982	0.3	24383	81276.7
2	43.4	9415534	9431748	1	382552	382552
2	48.1	10184585	10186782	4.7	752837	160178
2	50.3	10806002	11004403	2.2	619220	281464
2	50.8	11182452	11182731	0.5	178049	356098
2	51.1	11262054	11389036	0.3	79323	264410
2	54.6	13190480	13190641	3.5	1801444	514698
2	55.4	15999829	16000128	0.8	2809188	3.51149e+06
2	57.3	16778157	16778350	1.9	778029	409489
2	57.9	17541925	17946160	0.6	763575	1.27262e+06
2	58.4	18161618	18169569	0.5	215458	430916
2	62.2	18635463	18635638	3.8	465894	122604
2	80.95	20520373	20520765	18.75	1884735	100519
2	81.4	20797468	20797929	0.45	276703	614896
2	81.7	20992025	21006327	0.3	194096	646987
2	88.2	22409721	22410162	6.5	1403394	215907
2	91.8	23019396	23019565	3.6	609234	169232
2	93.5	23593483	23593719	1.7	573918	337599
2	94.3	23862371	23862554	0.8	268652	335815
2	95.2	24040731	24042057	0.9	178177	197974
2	96.6	24445866	24446053	1.4	403809	288435
2	98.2	24614475	24614557	1.6	168422	105264
2	99.6	24786225	24786438	1.4	171668	122620
2	102.6	25302198	25337834	3	515760	171920
2	103.4	25485701	25486000	0.8	147867	184834
2	106.6	26260886	26261073	3.2	774886	242152
2	107.4	26467312	26467575	0.8	206239	257799
2	109.3	26503967	26689543	1.9	36392	19153.7
2	110.6	26989598	26989926	1.3	300055	230812
2	110.9	27083824	27101458	0.3	93898	312993
2	111.2	27133582	27172693	0.3	32124	107080
2	112.6	27339314	27339481	1.4	166621	119015
2	118.1	28291896	28482594	5.5	952415	173166
2	122.8	29052373	29052571	4.7	569779	121230
2	123.9	29313277	29332210	1.1	260706	237005
2	125.6	29644382	29644466	1.7	312172	183631
2	125.9	29727016	29727227	0.3	82550	275167
2	126.4	29846380	29939023	0.5	119153	238306
2	128.3	30128622	30128926	1.9	189599	99788.9
2	130.2	30556560	30603858	1.9	427634	225071
2	131	30661564	30661715	0.8	57706	72132.5
2	134.5	31164282	31209739	3.5	502567	143591
2	137.5	32004443	32004686	3	794704	264901
2	140.9	32859533	32878040	3.4	854847	251426
2	141.7	32984960	33019564	0.8	106920	133650
2	142.5	33288684	33288850	0.8	269120	336400
2	143	33390945	33391318	0.5	102095	204190
2	144.7	33623668	33700429	1.7	232350	136676
2	146.6	33872016	33872289	1.9	171587	90308.9
2	150.5	34462806	34713940	3.9	590517	151415
2	153.2	35049773	35049973	2.7	335833	124383
2	153.5	35085398	35085646	0.3	35425	118083
2	154.1	35104514	35163045	0.6	18868	31446.7
2	156.3	35260440	35450288	2.2	97395	44270.5
3	1.9	761196	761363			216538
3	2.2	776119	789476	0.3	14756	49186.7
3	3.9	995032	1097810	1.7	205556	120915
3	5.5	1300172	1300423	1.6	202362	126476
3	6	1376873	1437429	0.5	76450	152900
3	7.6	1641089	1641225	1.6	203660	127288
3	7.9	1745615	1745789	0.3	104390	347967
3	9.3	1889547	1889783	1.4	143758	102684
3	11.5	2435668	2436098	2.2	545885	248130
3	13.3	2634134	2634300	1.8	198036	110020
3	14.8	3079982	3103963	1.5	445682	297121
3	15	3162496	3162770	0.2	58533	292665
3	15.2	3268521	3268715	0.2	105751	528755
3	16.8	3435943	3768804	1.6	167228	104517
3	17.9	3808738	3848731	1.1	39934	36303.6
3	20.3	4316510	4316729	2.4	467779	194908
3	21.2	4464422	4464620	0.9	147693	164103
3	21.5	4505247	4561668	0.3	40627	135423
3	22.1	4706013	4706284	0.6	144345	240575
3	24.4	4811123	4811322	2.3	104839	45582.2
3	24.7	4916441	4916606	0.3	105119	350397
3	25.9	5306071	5306255	1.2	389465	324554
3	27.9	5559906	5617672	2	253651	126826
3	28.2	5823908	5972189	0.3	206236	687453
3	28.5	6004356	6046862	0.3	32167	107223
3	30	6252392	6252643	1.5	205530	137020
3	30.5	6396126	6396292	0.5	143483	286966
3	31	6511575	6677058	0.5	115283	230566
3	33.5	6807758	6820655	2.5	130700	52280
3	34.8	6902070	6902211	1.3	81415	62626.9
3	36.9	7201331	7292857	2.1	299120	142438
3	40.3	8318816	8515544	3.4	1025959	301753
3	41.9	8789431	8789530	1.6	273887	171179
3	44.4	9859720	9859815	2.5	1070190	428076
3	47.7	10591263	10591461	3.3	731448	221651
3	48.8	10874684	10958994	1.1	283223	257475
3	49.3	11154483	11249384	0.5	195489	390978
3	50.8	11588678	11588853	1.5	339294	226196
3	57.2	12547308	12547689	6.4	958455	149759
3	59.5	12873334	12901432	2.3	325645	141585
3	61.4	13108469	13108678	1.9	207037	108967
3	63.3	13768068	13930816	1.9	659390	347047
3	65.4	14327522	14341133	2.1	396706	188908
3	68.7	14694562	14825651	3.3	353429	107100
3	83.15	16668763	16685743	14.45	1843112	127551
3	83.3	16775886	16775985	0.15	90143	600953
3	85.2	17501171	17501411	1.9	725186	381677
3	86	17968263	20046167	0.8	466852	583565
3	87.9	21798530	22059834	1.9	1752363	922296
3	88.95	22193697	22203487	1.05	133863	127489
3	94.9	23624340	23628358	5.95	1420853	238799
3	99	24671224	24671320	4.1	1042866	254358
3	99.6	24919505	24919709	0.6	248185	413642
3	115.6	26476590	26476765	16	1556881	97305.1
3	120.4	27218581	27226439	4.8	741816	154545
3	122.3	27395536	27395659	1.9	169097	88998.4
3	122.8	27788033	27898637	0.5	392374	784748
3	126.8	28479699	28479906	4	581062	145266
3	127.4	28573930	28608488	0.6	94024	156707
3	127.7	28685711	28685870	0.3	77223	257410
3	136.5	30192648	30193004	8.8	1506778	171225
3	137.6	30221179	30228250	1.1	28175	25613.6
3	137.9	30321761	30376417	0.3	93511	311703
3	138.7	30466265	30629380	0.8	89848	112310
3	139.8	30780069	30780227	1.1	150689	136990
3	140.1	31125778	31186137	0.3	345551	1.15184e+06
3	143.1	31539982	31540168	3	353845	117948
3	144.5	31708618	31995789	1.4	168450	120321
3	145.6	32140367	32140622	1.1	144578	131435
3	146.4	32468681	32547305	0.8	328059	410074
3	151.5	33111154	33305456	5.1	563849	110559
3	152.15	33589074	33618186	0.65	283618	436335
3	155.3	34409872	34410025	3.15	791686	251329
3	156.3	34575663	34575936	1	165638	165638
3	158.2	35019863	35381960	1.9	443927	233646
3	159	35462843	35463113	0.8	80883	101104
3	164.4	35934318	35948600	5.4	471205	87260.2
4	3.1	168674	219900			277882
4	6.5	940825	941547	3.4	720925	212037
4	6.8	1123485	1159490	0.3	181938	606460
4	7.9	2021696	2074388	1.1	862206	783824
4	10.7	4418149	4418327	2.8	2343761	837058
4	12.2	4646936	4647059	1.5	228609	152406
4	16.7	6279454	6279602	4.5	1632395	362754
4	19.75	7856716	7930613	3.05	1577114	517087
4	20.9	13214681	13214921	1.15	5284068	4.59484e+06
4	23.3	13825457	13825718	2.4	610536	254390
4	56.1	19937949	20131265	32.8	6112231	186349
4	58.9	20525137	20525271	2.8	393872	140669
4	60.2	20678828	20699935	1.3	153557	118121
4	62.1	21281226	21281377	1.9	581291	305943
4	62.6	21359695	21359829	0.5	78318	156636
4	65	21912977	21913245	2.4	553148	230478
4	68.3	22809492	22868692	3.3	896247	271590
4	69.8	22992746	22998765	1.5	124054	82702.7
4	70.1	23072115	23072447	0.3	73350	244500
4	70.9	23333666	23333836	0.8	261219	326524
4	72	23601943	23602035	1.1	268107	243734
4	72.8	24064962	24065294	0.8	462927	578659
4	74.35	24222870	24223009	1.55	157576	101662
4	74.5	24260236	24364323	0.15	37227	248180
4	76.8	24988918	25043466	2.3	624595	271563
4	77.9	25195542	25203084	1.1	152076	138251
4	78.2	25451390	25451481	0.3	248306	827687
4	81.7	26369326	26369698	3.5	917845	262241
4	83	26940559	27016194	1.3	570861	439124
4	85.2	27477887	27541312	2.2	461693	209860
4	85.5	27621365	27623969	0.3	80053	266843
4	87.1	27988300	28021144	1.6	364331	227707
4	97.7	29563449	29634622	10.6	1542305	145500
4	99.3	29867406	29867675	1.6	232784	145490
4	100.7	30336521	30397797	1.4	468846	334890
4	102.4	30715633	30715830	1.7	317836	186962
4	102.55	30803923	30804115	0.15	88093	587287
4	102.7	30902109	30902363	0.15	97994	653293
4	107.35	31710462	31710727	4.65	808099	173785
4	108.2	31717597	31845608	0.85	6870	8082.35
4	109.9	32033203	32033476	1.7	187595	110350
4	113.2	32869380	33106581	3.3	835904	253304
4	114.3	33340436	33340521	1.1	233855	212595
4	120.3	33920682	33920830	6	580161	96693.5
4	123.8	34259255	34355031	3.5	338425	96692.9
4	128.5	34916569	34927400	4.7	561538	119476
4	128.8	34936758	34960284	0.3	9358	31193.3
4	129.6	35113321	35372007	0.8	153037	191296
5	3	62508	279530			243964
5	5.4	421801	457049	2.4	142271	59279.6
5	6.5	493247	612346	1.1	36198	32907.3
5	12	1120556	1138453	5.5	508210	92401.8
5	12.5	1174337	1198602	0.5	35884	71768
5	20.6	1917432	1951535	8.1	718830	88744.4
5	21.1	2048511	2048819	0.5	96976	193952
5	21.4	2084771	2084898	0.3	35952	119840
5	25	2853284	2855794	3.6	768386	213441
5	27.7	3187077	3299112	2.7	331283	122697
5	30.7	3471597	3471761	3	172485	57495
5	31.5	4043847	4113708	0.8	572086	715107
5	32	4203722	4203823	0.5	90014	180028
5	36.4	4907609	5228710	4.4	703786	159951
5	45.8	6798633	6798918	9.4	1569923	167013
5	48.3	7397668	7397811	2.5	598750	239500
5	53.5	8799458	8799624	5.2	1401647	269547
5	54.3	9485638	9485729	0.8	686014	857518
5	54.6	13337463	13408462	0.3	3851734	1.28391e+07
5	58.7	14944777	14944857	4.1	1536315	374711
5	60.7	16417986	16424923	2	1473129	736564
5	62.7	16676030	16676211	2	251107	125554
5	67.5	17623853	17872472	4.8	947642	197425
5	73.9	18854731	18854946	6.4	982259	153478
5	74.2	18923467	18923586	0.3	68521	228403
5	75	19346244	19509663	0.8	422658	528323
5	77.4	20094891	20179836	2.4	585228	243845
5	80.7	20615021	20615159	3.3	435185	131874
5	87.4	21281720	21310071	6.7	666561	99486.7
5	89.6	21796392	21968822	2.2	486321	221055
5	92	22144534	22144750	2.4	175712	73213.3
5	95.3	22657165	22696865	3.3	512415	155277
5	95.8	22817764	22818139	0.5	120899	241798
5	96.1	23133802	23133935	0.3	315663	1.05221e+06
5	101	23761318	23761605	4.9	627383	128037
5	101.5	23863661	23925110	0.5	102056	204112
5	103.6	24441846	24441942	2.1	516736	246065
5	103.9	24788679	24815951	0.3	346737	1.15579e+06
5	104.4	24948944	25066090	0.5	132993	265986
5	104.7	25208308	25208493	0.3	142218	474060
5	107.4	25632306	25770941	2.7	423813	156968
5	107.7	26051284	26051459	0.3	280343	934477
5	108.5	26137318	26444379	0.8	85859	107324
5	110.4	26781414	26828060	1.9	337035	177387
5	111.3	27155629	27202390	0.9	327569	363966
5	115.4	27796408	27829031	4.1	594018	144882
5	115.7	27881110	27932054	0.3	52079	173597
5	116.2	27973637	28024857	0.5	41583	83166
5	116.5	28120162	28120260	0.3	95305	317683
5	122	29006817	29094216	5.5	886557	161192
6	1.7	455982	483259			245235
6	2.8	537320	564314	1.1	54061	49146.4
6	3.6	714930	799796	0.8	150616	188270
6	4.4	980656	1064694	0.8	180860	226075
6	6	1368698	1415337	1.6	304004	190003
6	6.3	1611413	1611510	0.3	196076	653587
6	8.2	1704809	1764720	1.9	93299	49104.7
6	9.8	2039843	2110532	1.6	275123	171952
6	10.4	2291795	2292067	0.6	181263	302105
6	11.5	2831434	2853174	1.1	539367	490334
6	12.9	3168365	3168538	1.4	315191	225136
6	13.5	3822036	3822162	0.6	653498	1.08916e+06
6	15.5	4079257	4201433	2	257095	128548
6	15.8	4314908	4465292	0.3	113475	378250
6	32.7	5970619	5971131	16.9	1505327	89072.6
6	33.5	6241861	6242001	0.8	270730	338413
6	34.3	6411539	6576415	0.8	169538	211923
6	35.8	6661337	6676272	1.5	84922	56614.7
6	51.3	6982936	7011147	15.5	306664	19784.8
6	53.5	8930805	8984618	2.2	1919658	872572
6	53.8	9210086	9210474	0.3	225468	751560
6	54.1	9320706	9320979	0.3	110232	367440
6	61.6	10907881	10908050	7.5	1586902	211587
6	64.9	12290779	12336994	3.3	1382729	419009
6	65.8	13595784	16364444	0.9	1258790	1.39866e+06
6	68.5	19381712	19382082	2.7	3017268	1.11751e+06
6	73.2	20578853	20601578	4.7	1196771	254632
6	80.4	21950343	21950499	7.2	1348765	187328
6	82.9	22960414	22997773	2.5	1009915	403966
6	84.5	23119312	23119407	1.6	121539	75961.9
6	85.4	23353544	23353614	0.9	234137	260152
6	87.5	23552008	23552299	2.1	198394	94473.3
6	90.5	24138869	24139045	3	586570	195523
6	91.9	24460151	24637025	1.4	321106	229361
6	96.5	25442773	25442870	4.6	805748	175163
6	99.2	25612877	25662747	2.7	170007	62965.6
6	100.3	25914583	25935891	1.1	251836	228942
6	100.8	26172123	26172398	0.5	236232	472464
6	105.1	26873540	26901363	4.3	701142	163056
6	107.3	27177062	27187106	2.2	275699	125318
6	107.6	27445546	27445814	0.3	258440	861467
6	110.6	28048905	28086624	3	603091	201030
6	113.1	28149798	28216664	2.5	63174	25269.6
6	113.4	28563494	28563782	0.3	346830	1.1561e+06
6	115.6	28777557	28846268	2.2	213775	97170.5
6	117	29054867	29110292	1.4	208599	148999
6	119.2	29370030	29370221	2.2	259738	118063
6	120.1	29598637	29598797	0.9	228416	253796
6	121.7	29865358	29865499	1.6	266561	166601
6	123.9	30374392	30374534	2.2	508893	231315
6	124.4	30451965	30573634	0.5	77431	154862
7	2.2	494687	495137			248787
7	2.5	580729	669004	0.3	85592	285307
7	3.9	741874	742035	1.4	72870	52050
7	5.2	1164715	1186980	1.3	422680	325138
7	5.8	1242979	1244836	0.6	55999	93331.7
7	7	1937693	1937872	1.2	692857	577381
7	8.8	2111909	2112061	1.8	174037	96687.2
7	9.6	2249688	2249906	0.8	137627	172034
7	11	2451808	2712005	1.4	201902	144216
7	24.2	3174332	3221061	13.2	462327	35024.8
7	25.1	3344917	3345205	0.9	123856	137618
7	25.4	3625755	3626041	0.3	280550	935167
7	35.7	4687957	4688346	10.3	1061916	103099
7	38.4	4692572	4715149	2.7	4226	1565.19
7	41.7	5331534	5691959	3.3	616385	186783
7	44.1	6413144	6413348	2.4	721185	300494
7	44.4	6873481	7001369	0.3	460133	1.53378e+06
7	47.7	8077937	8078130	3.3	1076568	326233
7	49.4	8910286	8910554	1.7	832156	489504
7	49.7	10012360	12659603	0.3	1101806	3.67269e+06
7	50	12946498	14584468	0.3	286895	956317
7	50.9	14680959	14902019	0.9	96491	107212
7	55.6	16146364	16146653	4.7	1244345	264754
7	56.2	16800718	16800898	0.6	654065	1.09011e+06
7	57.5	16879411	16879571	1.3	78513	60394.6
7	60.8	17396895	17459736	3.3	517324	156765
7	62.4	18533955	18641049	1.6	1074219	671387
7	70	20053290	20053487	7.6	1412241	185821
7	70.8	20111254	20112006	0.8	57767	72208.8
7	73.2	20754786	20754938	2.4	642780	267825
7	75.6	21561057	21561552	2.4	806119	335883
7	78.9	22298007	22298181	3.3	736455	223168
7	81.1	22918758	22919050	2.2	620577	282080
7	81.4	23056944	23107293	0.3	137894	459647
7	83.3	23931499	24008806	1.9	824206	433793
7	89.8	24910592	25054685	6.5	901786	138736
7	98.2	26302163	26344261	8.4	1247478	148509
7	99.3	26408349	26412418	1.1	64088	58261.8
7	103.4	27524127	27561031	4.1	1111709	271149
7	105.7	27838013	27838235	2.3	276982	120427
7	116.1	28798468	28894481	10.4	960233	92330.1
7	116.6	28985975	28986107	0.5	91494	182988
7	118	29287259	29287529	1.4	301152	215109
7	118.3	29378639	29378831	0.3	91110	303700
8	0.5	119297	196190			234765
8	1.6	259284	259474	1.1	63094	57358.2
8	1.9	370074	370333	0.3	110600	368667
8	3	517074	517272	1.1	146741	133401
8	3.3	641652	677839	0.3	124380	414600
8	12.8	1182894	1203567	9.5	505055	53163.7
8	13.4	1555448	1555576	0.6	351881	586468
8	16.4	2005777	2109612	3	450201	150067
8	17	2163570	2163768	0.6	53958	89930
8	26.3	3151449	3162711	9.3	987681	106202
8	27.1	3246670	3246849	0.8	83959	104949
8	32.7	3921962	3922138	5.6	675113	120556
8	35.7	4372021	4372304	3	449883	149961
8	36	4510388	4583325	0.3	138084	460280
8	36.8	4694585	4852514	0.8	111260	139075
8	38.5	5102879	5110568	1.7	250365	147274
8	42.9	5782697	5850101	4.4	672129	152757
8	45.4	7487334	7487996	2.5	1637233	654893
8	45.8	7547435	7611968	0.4	59439	148598
8	48.8	8378932	8379156	3	766964	255655
8	49.5	8561520	8565952	0.7	182364	260520
8	50.8	8930074	8930221	1.3	364122	280094
8	52.9	10288317	10288602	2.1	1358096	646712
8	54.3	11914858	14355719	1.4	1626256	1.16161e+06
8	66.5	18982231	18982849	12.2	4626512	379222
8	66.8	19058503	19173737	0.3	75654	252180
8	67.3	19332608	19332900	0.5	158871	317742
8	70.1	19828678	19828839	2.8	495778	177064
8	72.2	20253906	20478902	2.1	425067	202413
8	75.7	20645532	20645716	3.5	166630	47608.6
8	76.7	20807864	20821454	1	162148	162148
8	78.5	21137888	21275829	1.8	316434	175797
8	86.7	22202534	22374181	8.2	926705	113013
8	92.2	23551006	23566472	5.5	1176825	213968
8	96.6	24065630	24114705	4.4	499158	113445
8	106.1	25857065	25857511	9.5	1742360	183406
8	107.7	26140369	26141097	1.6	282858	176786
8	108.2	26263400	26263905	0.5	122303	244606
8	108.5	26314799	26373922	0.3	50894	169647
8	109.3	26487688	26542575	0.8	113766	142208
8	112.6	26965665	27102372	3.3	423090	128209
8	114.4	27305486	27325075	1.8	203114	112841
8	116.7	27555617	27555776	2.3	230542	100236
8	119.6	27813004	27835040	2.9	257228	88699.3
8	119.9	27892861	27919409	0.3	57821	192737
8	120.4	28070687	28267670	0.5	151278	302556
9	0.8	1119992	3749667			201405
9	2.4	5254398	5396026	1.6	1504731	940457
9	3.2	5866283	5872309	0.8	470257	587821
9	34.4	10417747	10417990	31.2	4545438	145687
9	34.9	10774360	10774622	0.5	356370	712740
9	36	11694694	11752173	1.1	920072	836429
9	42.5	12777652	12786323	6.5	1025479	157766
9	50.7	14512376	14651256	8.2	1726053	210494
9	55.3	15194245	15373714	4.6	542989	118041
9	60.8	16527114	16527215	5.5	1153400	209709
9	62.4	16881604	16881845	1.6	354389	221493
9	65.1	17696424	17833940	2.7	814579	301696
9	68.65	18252752	18253034	3.55	418812	117975
9	72.1	18642066	18642330	3.45	389032	112763
9	74.7	18889262	19033965	2.6	246932	94973.8
9	75	19225887	19240963	0.3	191922	639740
9	76.9	19347322	19358183	1.9	106359	55978.4
9	77.2	19453902	19493819	0.3	95719	319063
9	78.1	19748524	19748723	0.9	254705	283006
9	79.1	20246487	20246631	1	497764	497764
9	90.1	21405702	21405881	11	1159071	105370
9	91.5	21907099	21908724	1.4	501218	358013
9	91.8	21967601	21967795	0.3	58877	196257
9	93.1	22275174	22304419	1.3	307379	236445
9	93.5	22412054	22419897	0.4	107635	269087
10	0	33698	46660			269223
10	5.5	2566335	2566428	5.5	2519675	458123
10	7.6	3784955	3785391	2.1	1218527	580251
10	10.9	4277954	4278165	3.3	492563	149262
10	13.3	5361570	5361701	2.4	1083405	451419
10	15.7	8080398	8080590	2.4	2718697	1.13279e+06
10	16.4	8513789	8514254	0.7	433199	618856
10	17.6	9366873	9367009	1.2	852619	710516
10	17.9	9665459	9665656	0.3	298450	994833
10	19	10178339	10178520	1.1	512683	466075
10	21.8	11221293	11221916	2.8	1042773	372419
10	32.1	14162633	14163131	10.3	2940717	285507
10	35.1	14765976	14766217	3	602845	200948
10	35.9	15159031	15159214	0.8	392814	491018
10	41.6	15903475	15903810	5.7	744261	130572
10	42.7	16201961	16291261	1.1	298151	271046
10	45.7	16859787	16960062	3	568526	189509
10	46.8	17327753	17327987	1.1	367691	334265
10	48.4	17379532	17490734	1.6	51545	32215.6
10	48.8	17570527	17570895	0.4	79793	199483
10	51.5	17860618	17861008	2.7	289723	107305
10	53.6	18183415	18341845	2.1	322407	153527
10	53.9	18372142	18391398	0.3	30297	100990
10	55	18633753	18634175	1.1	242355	220323
10	55.3	18716282	18716575	0.3	82107	273690
10	58.6	19313973	19314556	3.3	597398	181030
10	58.9	19447393	19484413	0.3	132837	442790
10	61.4	19785070	19827770	2.5	300657	120263
10	71.4	20672924	20673035	10	845154	84515.4
10	72.5	20959725	20959909	1.1	286690	260627
10	72.8	21122853	21125541	0.3	162944	543147
10	73.7	21316985	21317181	0.9	191444	212716
10	83	22451164	22451372	9.3	1133983	121934
10	83.8	22561845	22594554	0.8	110473	138091
11	9.2	2327404	2327654			239187
11	10.3	2390937	2392276	1.1	63283	57530
11	16.7	3025331	3025509	6.4	633055	98914.8
11	19.8	3808849	3838273	3.1	783340	252690
11	28.6	5399673	5403872	8.8	1561400	177432
11	31.6	5840689	5840856	3	436817	145606
11	32.1	6007603	6007787	0.5	166747	333494
11	45.3	8005682	8025083	13.2	1997895	151356
11	54.3	9840044	9885270	9	1814961	201662
11	56.2	13290120	13366812	1.9	3404850	1.79203e+06
11	64.2	16396588	16400823	8	3029776	378722
11	78.8	18863996	18864106	14.6	2463173	168710
11	79.1	18985161	18985346	0.3	121055	403517
11	79.9	19220303	19263075	0.8	234957	293696
11	80.2	19376584	19376840	0.3	113509	378363
11	89.8	22251885	22252053	9.6	2875045	299484
11	90.6	22322561	22322695	0.8	70508	88135
11	101.9	24257298	24501372	11.3	1934603	171204
11	112.1	25803454	25803700	10.2	1302082	127655
11	112.9	26137442	26166730	0.8	333742	417177
11	114.4	26612792	26613143	1.5	446062	297375
11	115.1	26789620	26789728	0.7	176477	252110
11	117.3	28173807	28174051	2.2	1384079	629127
11	117.9	28301660	28327010	0.6	127609	212682
12	10	1506842	1611934			260170
12	26.7	3185431	3200771	16.7	1573497	94221.4
12	27.6	3520189	3520479	0.9	319418	354909
12	29.2	3581720	3581989	1.6	61241	38275.6
12	38.1	4828817	4919779	8.9	1246828	140093
12	41.2	6694515	6694893	3.1	1774736	572495
12	41.8	6775227	6775322	0.6	80334	133890
12	47	7424816	7463485	5.2	649494	124903
12	47.6	7566698	7566881	0.6	103213	172022
12	48.2	8796034	9094370	0.6	1229153	2.04859e+06
12	61.6	17578038	17578255	13.4	8483668	633110
12	65.3	19155610	19208192	3.7	1577355	426312
12	73	21282313	21522000	7.7	2074121	269366
12	73.3	21809226	21809617	0.3	287226	957420
12	75.8	22286714	22286954	2.5	477097	190839
12	91.4	23606623	23606826	15.6	1319669	84594.2
12	93	24015050	24041400	1.6	408224	255140
12	94.6	24144135	24144482	1.6	102735	64209.4
12	97.3	25014415	25067916	2.7	869933	322197
12	107.4	27019498	27019787	10.1	1951582	193226
12	108.2	27077398	27201255	0.8	57611	72013.8
12	109.2	27374960	27420781	1	173705	173705

## Sheet: metaInfo
NOTES
Rice Nipponbare Physical map from Gramene Accession ID wig2005b							http://archive.gramene.org/db/cmap/map_set_info?map_set_acc=wig2005b
Rice Nipponbare Genetic map from Gramene Accession ID irmi-2003							http://archive.gramene.org/db/markers/marker_view?action=view_map_set&map_set_acc=irmi-2003
