# Supplementary material for: Approaches in Characterizing Genetic Structure and Mapping in a Rice Multiparental Population
Source: G3 (Bethesda). 2017 Jun 5;7(6):1721–30. doi: 10.1534/g3.117.042101 (PMC5473752; doi:10.1534/g3.117.042101)
Supplement: Supplementary file 12 [file 1721FileS4.R]

## File S4. Function to compute number of recombinations with penalty
## Takes as input an mpprob object with founder probabilities calculated

nrec <- function(mpp, penalty=3) {
  if (!inherits(mpp, "mpprob")) stop("Must run mpprob first\n")
  output = list()  
  nfou=nrow(mpp$founders)
  mosaic = mpp$estfnd
  recevents = list()
  
  for (i in 1:length(mpp$map)) { 
    for (j in 1:nrow(mpp$finals)) {
      mat <- matrix(mpp$prob[[i]][j,], ncol=nfou, byrow=T)
      mosaic[[i]][j,] = optpath(mat, penalty)$ids
    }
    recevents[[i]] <- apply(mosaic[[i]], 1, function(x) return(sum(diff(x[!is.na(x)])!=0)))
  }
  ## Recombination events occurring in the genome
  output$mosaic <- mosaic
  ## Number of recombination events per chromosome
  output$nrec <- recevents
  ## Total number of recombinations per line
  output$totrec <- rowSums(do.call("cbind", output$nrec))
  output
}

#### C function for computing recombination events
library(inline)
library(RcppArmadillo)

optpath <- cxxfunction(signature(probs="numeric", penalty="numeric"), plugin="RcppArmadillo", body='
                       arma::mat pr = Rcpp::as<arma::mat>(probs);
                       int nr = pr.n_rows, nf=pr.n_cols;
                       double mms = Rcpp::as<double>(penalty);
                       arma::mat onevec = arma::ones<arma::mat>(nf, 1);
                       arma::vec strains = arma::zeros<arma::vec>(nf);
                       arma::mat pathscore = arma::zeros<arma::mat>(1, nf);
                       arma::mat D = arma::ones<arma::mat>(nf, nf);
                       arma::mat bestpath = arma::randu<arma::mat>(nr, nf);
                       arma::mat y = arma::zeros<arma::mat>(1, nf);
                       arma::mat X = arma::zeros<arma::mat>(nf, nf);
                       arma::vec w = arma::zeros<arma::vec>(nf);
                       arma::vec ids = arma::zeros<arma::vec>(nr);
                       arma::vec steps = arma::zeros<arma::vec>(nr);
                       arma::mat tmp = arma::zeros<arma::mat>(1, nf);
                       int i, j;
                       arma::uword m, k, step;
                       for (i=0; i<nf; i++) strains(i) = i+1;
                       D.diag() -= 1;  
                       D = D*mms;
                       for (i=0; i<nr; i++)
                       {
                       y = pr.row(i)+pathscore;
                       X = (onevec * y)-D;
                       for (j=0; j<nf; j++) {
                       tmp = X.row(j);
                       tmp.max(m, k);
                       w(j) = k;
                       pathscore(0,j) = X(j, w(j));
                       }
                       bestpath.row(i) = w.t();
                       }
                       pathscore.max(m, k);
                       step = k;
                       for (i=0; i<nr-1; i++) {
                       steps(i) = bestpath(nr-2-i, step);
                       step = steps(i);
                       }
                       steps(nr-1) = step;
                       for (i=0; i<nr; i++) ids(i) = strains(steps(nr-i-1));
                       return Rcpp::List::create(Rcpp::Named("ids")=ids);
                       ' 
) 
