# Supplementary material for: Approaches in Characterizing Genetic Structure and Mapping in a Rice Multiparental Population
Source: G3 (Bethesda). 2017 Jun 5;7(6):1721–30. doi: 10.1534/g3.117.042101 (PMC5473752; doi:10.1534/g3.117.042101)
Supplement: Supplementary file 13 [file 1721TableS1.xlsx]

## Sheet: Trait_population and founder
	Mean	Min	Max	StdDev	FEDEARROZ.50	IR.45427.2B.2.2B.1.1	IR.4630.22.2.5.1.3	IR.77298.14.1.2.10	IR07F287	IRRI.123	IRRI.146	SANHUANGZHAN.NO.2
YLD	5.98	4.35	8.64	0.54	6.40496	5.75881	5.55516	5.6831	5.41204	6.01524	6.17859	5.93038
FLW	92.54	84.11	106.82	2.71	95.8512	86.9389	91.1475	85.7011	101.05	89.6621	91.8902	95.1085
PH	97.1	73.37	136.02	8.37	91.2858	89.2478	112.155	90.6045	108.757	86.1443	91.0936	99.1465
GL	6.3	5.1	7.3	0.4655	5.52	5.73	5.67	6.59	5.09	6.63	6.97	5.43
GW	2.11	1.7	2.8	0.1703	1.98	2.5	2.49	2.19	1.85	2.04	1.85	1.97
AC	21.46	11.9	25.8	2.18	22.7	20.6	22.3	20.3	21.8	24.6	19.6	23.2
Sub_tolerance	8.75	3	9	0.85	9	9	9	9	9*	9	9	9
Br_spot disease	13.6	7.13	30.84	3.79	16.1932	17.9914	9.834	20.1633	13.4895	17.5458	14.7684	11.3062
*In this experiment Sambha Mahsuri +Sub1 showed no tolerence and we based the field experiment on other +Sub1 checks used (Mean of ranks: IR64-Sub1=6; Swarna-Sub1 = 7). Further the Sambha Mahsuri + Sub1 used as founder has been confirmed as tolerant in several other experimental trials at IRRI
