# Supplementary material for: Approaches in Characterizing Genetic Structure and Mapping in a Rice Multiparental Population
Source: G3 (Bethesda). 2017 Jun 5;7(6):1721–30. doi: 10.1534/g3.117.042101 (PMC5473752; doi:10.1534/g3.117.042101)
Supplement: Supplementary file 14 [file 1721TableS2.xlsx]

## Sheet: Sheet1
Trait	Chr	Pos	LeftMrk	RightMrk	P1	P2	P3	P4	P5	P6	P7	Wald	pvalue	PctVar
YLD	Chr2	24.51	S2_6114941	S2_6170363	-0.11	0.15	0.14	0.09	-0.03	0.12	0.12	19.6	0.00649	1.83
YLD	Chr3	4.19	S3_1270943	S3_1343246	-0.39	-0.12	0.05	-0.27	-0.12	-0.28	-0.37	95.13	0	7.68
YLD	Chr7	23.75	S7_5931392	S7_5956894	0.05	-0.22	0.01	-0.08	0.13	-0.09	-0.12	18.46	0.01	1.94
YLD	Chr8	104.62	S8_26158551	S8_26207766	-0.27	-0.09	-0.02	-0.11	-0.32	-0.05	-0.09	35.55	8.81e-06	3.17
FLW	Chr1	127.84	S1_31971239	S1_32038707	0.33	-0.11	-0.42	0.47	0.16	0.55	0.58	14.32	0.0459	1.89
FLW	**Chr1	153.1	S1_38286772	S1_38440021	1.06	-0.35	-0.53	-0.65	-0.05	-0.88	-0.9	13.24	0.0665	2.71
FLW	Chr3	4.19	S3_1270943	S3_1343246	-1.87	-0.1	-0.36	-2.35	0.21	-2.2	-2.44	282.82	0	17.51
FLW	Chr4	112.07	S4_27999610	S4_28026225	-0.98	0.58	-0.95	-0.81	-0.15	-0.83	-0.64	18.48	0.01	1.81
FLW	Chr5	40.9	S5_10262430	S5_10763913	1.06	-0.4	0	1.18	0.7	0.47	0.47	30.16	8.87e-05	1.89
FLW	Chr6	7.75	S6_2075872	S6_2115378	-0.3	-1.48	-0.25	-1.41	-1.26	-1.1	-1.09	54.7	1.71e-09	2.85
FLW	Chr7	23.65	S7_5931392	S7_5956894	-0.44	-0.17	0.36	-0.11	-0.09	-0.73	-1.02	26.64	0.000387	2.07
FLW	Chr8	20.36	S8_5140943	S8_5179070	0.64	-0.06	0.66	0.98	1.06	0.73	0.98	28.87	0.000153	1.79
PH	Chr1	153.71	S1_38286772	S1_38440021	1.29	-0.22	7.21	-3.24	-1.13	0.09	-0.67	146.46	0	9.78
PH	Chr3	4.68	S3_1343246	S3_1395479	-2.87	-0.84	-0.19	-3.34	0.04	-4.6	-6.99	136.5	0	8.5
PH	Chr4	127.31	S4_31834907	S4_31872983	14.92	-1.11	-1.62	-0.84	-0.55	-0.36	-1.57	24.92	0.000783	2.12
PH	Chr5	68.47	S5_17154717	S5_17198034	3.12	4.7	0.06	4.75	2.25	2.26	1.73	37.6	3.62e-06	2.46
PH	Chr6	56.83	S6_14202231	S6_14348115	0.74	2.74	3.04	2.86	0.81	0.19	2.37	17.84	0.0127	3.16
PH	***Chr7	108.16	S7_27021782	S7_27060318	-2.82	-0.54	-1.57	-0.73	-2.37	-0.16	-1.11	13.33	0.0644	2.57
PH	Chr8	105.56	S8_26384667	S8_26441662	-3.18	-0.48	-1.49	-2.46	0.54	-0.69	-0.82	19.07	0.00798	1.84
PH	Chr11	2.56	S11_601651	S11_642844	-1.88	0.21	-0.29	-0.14	1.99	-0.75	0	14.95	0.0366	2.39
PH	Chr11	39.16	S11_9735171	S11_9793723	1.88	1.79	-2.58	0.7	-1.22	0.47	0.48	32.2	3.73e-05	1.87
PH	Chr12	13.23	S12_3390604	S12_3432025	4.39	-0.77	0.42	-0.58	-1.48	-1.81	-0.03	21.74	0.00282	2.18
GL	Chr1	42.1	S1_10536679	S1_10562251	0.22	0.02	0.12	-0.02	0.02	0.08	-0.01	18.51	0.00987	2.36
GL	Chr2	72.38	S2_18098101	S2_18137514	0.04	0.05	-0.1	-0.05	-0.01	-0.05	-0.06	16.21	0.0233	1.79
GL	Chr3	65.68	S3_16590457	S3_16645599	0.52	0.03	0.05	0.56	0.07	0.58	0.56	710.95	0	31.51
GL	Chr4	24	S4_5972994	S4_6008914	-0.08	-0.04	-0.11	-0.05	-0.1	-0.15	-0.05	15.28	0.0325	1.99
GL	Chr5	6.77	S5_1729230	S5_1782301	-0.45	-0.07	-0.1	0.07	-0.03	-0.01	-0.04	29.79	0.000104	2.58
GL	Chr7	33.2	S7_8278624	S7_8320087	0.23	0.09	0	0.04	0.01	0.09	0.05	19.66	0.00635	1.9
GL	Chr7	98.73	S7_24669596	S7_24702485	-0.03	-0.09	-0.02	-0.05	-0.16	-0.04	0.36	304.52	0	13.66
GL	Chr10	0.12	S10_75862	S10_184876	-0.06	0.05	-0.07	0.08	0.11	-0.04	0	21.68	0.00289	1.94
GL	Chr12	102.97	S12_25866202	S12_25916853	-0.04	0.03	0.01	0.08	-0.07	-0.03	0.09	26.32	0.000442	2.42
GW	Chr1	6.35	S1_1599138	S1_1626157	0.11	0.05	0.06	0.05	0.04	0.04	0.07	28.82	0.000156	3.78
GW	Chr1	25.84	S1_6471731	S1_6506839	0.04	0.08	0.04	0.03	0.02	0.03	0.02	39.24	1.76e-06	2.39
GW	Chr1	87.79	S1_21959238	S1_21990623	-0.01	0.01	-0.07	-0.01	-0.05	-0.03	-0.01	26.26	0.000452	3.65
GW	Chr2	32.04	S2_8018313	S2_8052282	0.15	0.04	0.03	0.08	0.01	0.03	0.03	47.46	4.54e-08	4.15
GW	Chr2	113.57	S2_28391185	S2_28435633	0	0.03	-0.03	-0.03	-0.03	0.01	-0.01	22.43	0.00214	2.83
GW	Chr3	64.33	S3_16249052	S3_16307233	-0.04	-0.03	0.01	-0.04	-0.01	-0.05	-0.07	41.83	5.61e-07	4.83
GW	Chr3	97.21	S3_24476006	S3_24527369	-0.04	0.01	-0.06	-0.03	-0.05	-0.03	-0.01	21.99	0.00255	5.45
GW	Chr4	136.89	S4_34011441	S4_34231213	0	0.02	0.02	0.05	0.01	-0.01	0.01	20.04	0.00548	3.62
GW	Chr5	21.41	S5_4917591	S5_5391586	-0.01	0	0.19	0.01	0.02	0	-0.01	150.96	0	9.71
GW	Chr5	63.42	S5_15892646	S5_15918982	0.13	0.03	0.04	0.03	0.03	0	0.05	18.37	0.0104	2.41
GW	Chr6	108.38	S6_27234115	S6_27300611	0.04	0.04	0.05	0.02	0.02	0	0.05	24.5	0.000929	3.14
GW	Chr7	3.89	S7_963375	S7_992397	-0.08	0.01	-0.02	0.03	0	0.03	-0.03	30.05	9.29e-05	2.5
GW	Chr7	23.9	S7_5993972	S7_6062909	-0.01	-0.06	0	-0.03	0	-0.04	0.01	21.82	0.00273	1.93
GW	Chr7	97.6	S7_24418467	S7_24452163	0.01	0.01	-0.01	0.01	-0.01	-0.01	-0.15	276.53	0	16.58
GW	Chr8	2.84	S8_760721	S8_797544	0.01	-0.01	0.03	0.04	-0.01	0.01	0.03	15.8	0.027	2.53
GW	Chr8	77.48	S8_19420530	S8_19451556	-0.04	0	-0.04	0.04	-0.01	0.02	-0.02	24.84	0.00081	2.06
GW	Chr8	105.95	S8_26537796	S8_26573952	0	0.03	0.04	0.04	-0.13	0.02	0.01	177.72	0	15
GW	Chr10	51.88	S10_13015823	S10_13070752	0.04	0.02	0.04	0.05	0.02	0.03	0.04	15.59	0.0291	1.98
GW	Chr10	77.2	S10_19345287	S10_19454416	-0.03	0.03	0	0.03	0	0.05	0.03	22.05	0.00249	2.7
GW	Chr12	55.7	S12_14010175	S12_14049048	0.02	0.03	0.04	-0.01	0.02	0	-0.01	21.5	0.0031	2.15
GW	Chr12	105.3	S12_26449002	S12_26489986	0.02	-0.01	-0.03	-0.05	0.02	0	-0.01	26.44	0.000419	3.48
AC	Chr1	81.54	S1_20396509	S1_20454249	-0.45	-0.22	0.05	-0.32	0.19	-0.03	0.21	15.19	0.0337	2.56
AC	Chr1	154.39	S1_38608785	S1_38636497	-0.52	0.58	0.61	0.08	0.14	-0.2	0.25	26.12	0.00048	2.44
AC	Chr2	88.79	S2_22239079	S2_22327406	-1.35	-0.08	-0.2	0.17	0.21	0.28	0	17.13	0.0165	2.29
AC	Chr4	119.13	S4_29763227	S4_29791331	-1.53	0.29	0.38	0.15	0.46	0.25	0.33	18.04	0.0118	1.98
AC	Chr6	6.33	S6_1692963	S6_1722236	0.15	0.44	0.92	-2.19	0.95	-2.74	-2.24	1110.91	0	49.92
AC	Chr9	88.07	S9_22281872	S9_22307586	-1.31	-0.19	-0.38	-0.16	0.23	-0.01	-0.17	17.32	0.0154	1.95
AC	Chr10	0.12	S10_75862	S10_184876	-0.66	-0.24	-0.15	0.12	-0.41	-0.3	-0.09	16.25	0.023	2.07
Sub_tolerance	Chr3	22.58	S3_5834039	S3_5870918	-0.89	0	-0.09	0.09	0.03	0.06	0.08	24.32	0.001	1.88
Sub_tolerance	Chr7	32.85	S7_8231042	S7_8278624	0.1	0.12	-0.01	0.1	-0.16	-0.04	-0.17	18.61	0.00951	2.04
Sub_tolerance	Chr7	82.03	S7_20525659	S7_20806770	0.28	0.04	-0.11	-0.61	-0.02	-0.05	-0.08	19.02	0.00814	2.14
Sub_tolerance	Chr9	27.15	S9_7045612	S9_7077542	-1	0.05	0.09	0.02	-1	0.07	0.07	273.07	0	22.44
Br_spot disease	Chr12	76.71	S12_19301158	S12_19339344	6.42	-0.26	-0.39	4.21	-0.56	4.11	4.17	297.08	0	34.42
FEDEARROZ.50	P1
IR.45427.2B.2.2B.1.1	P2
IR.4630.22.2.5.1.3	P3
IR.77298.14.1.2.10	P4
IR07F287	P5
IRRI.123	P6
IRRI.146	P7
