# Supplementary material for: Approaches in Characterizing Genetic Structure and Mapping in a Rice Multiparental Population
Source: G3 (Bethesda). 2017 Jun 5;7(6):1721–30. doi: 10.1534/g3.117.042101 (PMC5473752; doi:10.1534/g3.117.042101)
Supplement: Supplementary file 15 [file 1721TableS3.xlsx]

## Sheet: Distribution and 1LOD interval 
Trait	Chr	Pos in cM	Left Marker	RightMrk	1 LOD support interval in cM	Interval between flanking markers in cM (1 cM=250 kb)	LD (r2) between the flanking markers estimated using mpcalcld function within R/mpMap	No. of Significant SNP markers GWAS p<0.0001 (GWAS hits)	Marker window of GWAS hits from (position in bp)	Marker window of GWAS hits upto (position in bp)	Genomic length covering the GWAS hits in cM	IM flanking markers detected as significant by GWAS
GW_a	Chr1	6.35	S1_1599138	S1_1626157	1.64177	0.108076	1	NA	NA	NA	NA	NIL
GW_b	Chr1	25.84	S1_6471731	S1_6506839	0.59617	0.140432	0.182872	NA	NA	NA	NA	NIL
GL	Chr1	42.1	S1_10536679	S1_10562251	1.95705	0.102288	0.874388	NA	NA	NA	NA	NIL
AC_a	Chr1	81.54	S1_20396509	S1_20454249	1.32984	0.23096	0.824523	NA	NA	NA	NA	NIL
GW_c	Chr1	87.79	S1_21959238	S1_21990623	1.96028	0.12554	0.879383	NA	NA	NA	NA	NIL
FLW_a	Chr1	127.84	S1_31971239	S1_32038707	2.5504	0.269872	0.822987	NA	NA	NA	NA	NIL
FLW_b	**Chr1	153.1	S1_38286772	S1_38440021	3.1712	0.612996	0.771831	NA	NA	NA	NA	NIL
PH	Chr1	153.71	S1_38286772	S1_38440021	2.6002	0.612996	0.771831	61	35080693	41008395	23.7108	L&R
AC_b	Chr1	154.39	S1_38608785	S1_38636497	3.6019	0.110848	0.942496	NA	NA	NA	NA	NIL
YLD	Chr2	24.51	S2_6114941	S2_6170363	3.53607	0.221688	0.877689	NA	NA	NA	NA	NIL
GW_a	Chr2	32.04	S2_8018313	S2_8052282	1.33762	0.135876	0.949212	NA	NA	NA	NA	NIL
GL	Chr2	72.38	S2_18098101	S2_18137514	1.81982	0.157652	0.937809	1	18137514	NA	NA	R
AC	Chr2	88.79	S2_22239079	S2_22327406	1.61867	0.353308	0.835432	NA	NA	NA	NA	NIL
GW_b	Chr2	113.57	S2_28391185	S2_28435633	2.5262	0.177792	1	NA	NA	NA	NA	NIL
YLD	Chr3	4.19	S3_1270943	S3_1343246	1.82339	0.289212	0.93678	58	566313	3229839	10.6541	L&R
FLW	Chr3	4.19	S3_1270943	S3_1343246	1.82339	0.289212	0.93678	73	511535	1936865	5.70132	L&R
PH	Chr3	4.68	S3_1343246	S3_1395479	1.52153	0.208932	0.948613	17	1124431	3311242	8.74724	L&R
Sub_tolerance	Chr3	22.58	S3_5834039	S3_5870918	1.87106	0.147516	0.947366	NA	NA	NA	NA	NIL
GW_a	Chr3	64.33	S3_16249052	S3_16307233	1.91267	0.232724	0.939568	8	16725803	16804385	0.314328	NIL
GL	Chr3	65.68	S3_16590457	S3_16645599	0.77991	0.220568	0.878693	57	16193879	21055506	19.4465	NIL
GW_b	Chr3	97.21	S3_24476006	S3_24527369	0.57018	0.205452	0.63636	NA	NA	NA	NA	NIL
GL	Chr4	24	S4_5972994	S4_6008914	1.46366	0.14368	NA	NA	NA	NA	NA	NIL
FLW	Chr4	112.07	S4_27999610	S4_28026225	5.1109	0.10646	0.953029	NA	NA	NA	NA	NIL
AC	Chr4	119.13	S4_29763227	S4_29791331	0.5824	0.112416	0.940368	NA	NA	NA	NA	NIL
PH	Chr4	127.31	S4_31834907	S4_31872983	0.2794	0.152304	0.936675	NA	NA	NA	NA	NIL
GW	Chr4	136.89	S4_34011441	S4_34231213	3.114	0.879088	0.556083	NA	NA	NA	NA	NIL
GL	Chr5	6.77	S5_1729230	S5_1782301	1.87538	0.212284	NA	6	4685451	4754220	0.275076	NIL
GW_a	Chr5	21.41	S5_4917591	S5_5391586	2.24415	1.89598	0.67587	39	4262412	5619386	5.4279	L&R
FLW	Chr5	40.9	S5_10262430	S5_10763913	13.9482	2.00593	0.929236	NA	NA	NA	NA	NIL
GW_b	Chr5	63.42	S5_15892646	S5_15918982	4.79587	0.105344	0.964806	NA	NA	NA	NA	NIL
PH	Chr5	68.47	S5_17154717	S5_17198034	1.1561	0.173268	0.926496	NA	NA	NA	NA	NIL
AC	Chr6	6.33	S6_1692963	S6_1722236	0.270024	0.117092	1	124	366694	2808809	9.76846	L&R
FLW	Chr6	7.75	S6_2075872	S6_2115378	2.02273	0.158024	0.934747	NA	NA	NA	NA	NIL
PH	Chr6	56.83	S6_14202231	S6_14348115	17.9891	0.583536	0.939554	NA	NA	NA	NA	NIL
GW	Chr6	108.38	S6_27234115	S6_27300611	0.902	0.265984	0.403794	NA	NA	NA	NA	NIL
GW_a	Chr7	3.89	S7_963375	S7_992397	1.32228	0.116088	0.934499	NA	NA	NA	NA	NIL
FLW	Chr7	23.65	S7_5931392	S7_5956894	6.97048	0.102008	1	NA	NA	NA	NA	NIL
YLD	Chr7	23.75	S7_5931392	S7_5956894	4.11081	0.102008	1	NA	NA	NA	NA	NIL
GW_b	Chr7	23.9	S7_5993972	S7_6062909	5.82133	0.275748	0.938363	NA	NA	NA	NA	NIL
Sub_tolerance_a	Chr7	32.85	S7_8231042	S7_8278624	1.97455	0.190328	0.93754	NA	NA	NA	NA	NIL
GL_a	Chr7	33.2	S7_8278624	S7_8320087	3.30403	0.165852	0.939338	NA	NA	NA	NA	NIL
Sub_tolerance_b	Chr7	82.03	S7_20525659	S7_20806770	4.81854	1.12444	0.309716	NA	NA	NA	NA	NIL
GW_c	Chr7	97.6	S7_24418467	S7_24452163	0.85317	0.134784	NA	49	24380529	24810836	1.72123	R
GL_b	Chr7	98.73	S7_24669596	S7_24702485	0.70654	0.131556	0.944535	53	24380529	24896976	516447	L&R
PH	**Chr7	108.16	S7_27021782	S7_27060318	1.8316	0.154144	0.184803	NA	NA	NA	NA	NIL
GW_a	Chr8	2.84	S8_760721	S8_797544	2.06374	0.147292	0.877961	NA	NA	NA	NA	NIL
FLW	Chr8	20.36	S8_5140943	S8_5179070	1.93519	0.152508	1	4	4604002	5217372	2.45348	NIL
GW_b	Chr8	77.48	S8_19420530	S8_19451556	5.62795	0.124104	0.460364	NA	NA	NA	NA	NIL
YLD	Chr8	104.62	S8_26158551	S8_26207766	1.4831	0.19686	1	1	26573952	NA	NA	NIL
PH	Chr8	105.56	S8_26384667	S8_26441662	2.638	0.22798	0.938964	NA	NA	NA	NA	NIL
GW_c	Chr8	105.95	S8_26537796	S8_26573952	1.0593	0.144624	0.879572	24	26351052	27367304	4.06501	L&R
Sub_tolerance	Chr9	27.15	S9_7045612	S9_7077542	0.69353	0.12772	0.932762	101	937604	9919509	35.9276	NIL
AC	Chr9	88.07	S9_22281872	S9_22307586	1.7545	0.102856	0.933917	NA	NA	NA	NA	NIL
GL	Chr10	0.12	S10_75862	S10_184876	1.1791	0.436056	1	NA	NA	NA	NA	NIL
AC	Chr10	0.12	S10_75862	S10_184876	1.1791	0.436056	1	NA	NA	NA	NA	NIL
GW_a	Chr10	51.88	S10_13015823	S10_13070752	6.69116	0.219716	0.677296	NA	NA	NA	NA	NIL
GW_b	Chr10	77.2	S10_19345287	S10_19454416	5.80569	0.436516	0.520905	NA	NA	NA	NA	NIL
PH_a	Chr11	2.56	S11_601651	S11_642844	2.26882	0.164772	0.942082	NA	NA	NA	NA	NIL
PH_b	Chr11	39.16	S11_9735171	S11_9793723	2.10977	0.234208	0.933906	NA	NA	NA	NA	NIL
PH	Chr12	13.23	S12_3390604	S12_3432025	1.97426	0.165684	0.934266	NA	NA	NA	NA	NIL
GW_a	Chr12	55.7	S12_14010175	S12_14049048	9.03079	0.155492	0.935875	NA	NA	NA	NA	NIL
Br_spot disease	Chr12	76.71	S12_19301158	S12_19339344	0.75134	0.152744	0.938552	145	14904435	19663833	19.0376	R
GL	Chr12	102.97	S12_25866202	S12_25916853	3.007	0.202604	0.937851	NA	NA	NA	NA	NIL
GW_b	Chr12	105.3	S12_26449002	S12_26489986	1.7681	0.163936	0.948966	NA	NA	NA	NA	NIL
Average mapping interval	NA	NA	NA	NA	2.8287	0.286782					0
